# Supplementary material for: Antifibrotic Effects of Caffeine, Curcumin and Pirfenidone in Primary Human Keratocytes
Source: Int J Mol Sci. 2023 Jan 11;24(2):1461. doi: 10.3390/ijms24021461 (PMC9862324; doi:10.3390/ijms24021461)
Supplement: Supplementary file 1 [file ijms-24-01461-s001.zip]

Archive with 1 entries (1 files):
- ijms-2097417-supplementary.pdf
